# Supplementary material for: Plasma Membrane-Located Purine Nucleotide Transport Proteins Are Key Components for Host Exploitation by Microsporidian Intracellular Parasites
Source: PLoS Pathog. 2014 Dec 4;10(12):e1004547. doi: 10.1371/journal.ppat.1004547 (PMC4256464; doi:10.1371/journal.ppat.1004547)
Supplement: Table S1 — Conservation of enzymes for purine and pyrimidine metabolism in yeast, Encephalitozoon cuniculi , Nosema ceranae and Trachipleistophora hominis , and E. coli K12 W3110 and representative intracellular bacteria ( Protochlamydia amoebophila UWE25, Chlamydia trachomatis D/UW-3/CX, Rickettsia rickettsii Sheila Smith and Lawsonia intracellularis ). (XLSX) [file ppat.1004547.s003.xlsx]

## Sheet: Table enzymes
	purine metabolism	pyrimidine metabolism	EC number	enzyme name	Saccharomyces cerevisiae	Encephalitozoon cuniculi	Nosema ceranae	Trachipleistophora hominis ORFs	Protochlamydia amoebophila UWE25	Chlamydia trachomatis D/UW-3/CX	Rickettsia rickettsii Sheila Smith	Lawsonia intracellularis	Escherichia coli K12 W3110
	+		1.1.1.154	Ureidoglycolate dehydrogenase.					-	-	-	-	Y75_p0503
	+		1.1.1.205	IMP dehydrogenase.	YHR216W, YLR432W, YML056C	-	-	-	-	-	-	LI0591	Y75_p2461
	+		1.17.1.4	Xanthine dehydrogenase.					-	-	-	-	Y75_p0276
	+	+	1.17.4.1	Ribonucleoside-diphosphate reductase.	YER070W, YGR180C, YIL066C, YJL026W	ECU06_0730, ECU10_0920	NCER_100976, NCER_101343, NCER_101672	orf_2610	pc1348, pc1349	CT827, CT828	A1G_03670	LI0476, LI0477	Y75_p2196, Y75_p2197, Y75_p2618, Y75_p2619
	+	+	1.17.4.2	Ribonucleoside-triphosphate reductase.					pc0111				Y75_p4123
		+	1.3.98.1	Dihydroorotate oxidase (fumarate).	YKL216W	-	-	-				LI0712	Y75_p0917
	+		1.7.1.7	GMP reductase.									Y75_p0102
		+	1.8.1.9	Thioredoxin-disulfide reductase.	YDR353W, YHR106W	ECU02_0940	NCER_101513	orf_1656, orf_95	pc1713	CT099	A1G_03485, A1G_03605	LI0366	Y75_p0860
		+	2.1.1.148	Thymidylate synthase (FAD).							A1G_02310	LI1188
		+	2.1.1.45	Thymidylate synthase.	YOR074C	ECU01_0180, ECU01_1430, ECU08_0090		orf_1340					Y75_p2761
	+		2.1.2.2	Phosphoribosylglycinamide formyltransferase.	YDR408C	-	-	-				LI0118	Y75_p1825, Y75_p2453
	+		2.1.2.3	Phosphoribosylaminoimidazolecarboxamide formyltransferase.	YLR028C, YMR120C	-	-	-				LI0200	Y75_p3190
		+	2.1.3.2	Aspartate carbamoyltransferase.	YJL130C	-	-	-				LI0818	Y75_p4129, Y75_p4130
	+	+	2.4.2.1	Purine-nucleoside phosphorylase.	YLR209C	-	-	-					Y75_p4268
		+	2.4.2.10	Orotate phosphoribosyltransferase.	YML106W, YMR271C	-	-	-				LI0998	Y75_p3532
	+		2.4.2.14	Amidophosphoribosyltransferase.	YMR300C	-	-	-				LI0938	Y75_p2278
	+		2.4.2.22	Xanthine phosphoribosyltransferase.									Y75_p0229
		+	2.4.2.3	Uridine phosphorylase.									Y75_p3347
		+	2.4.2.4	Thymidine phosphorylase.									Y75_p4266
	+		2.4.2.7	Adenine phosphoribosyltransferase.	YDR441C, YML022W	-	-	-					Y75_p0456
	+		2.4.2.8	Hypoxanthine phosphoribosyltransferase.									Y75_p0122
		+	2.4.2.9	Uracil phosphoribosyltransferase.	YHR128W	-	-	-				LI0015	Y75_p2451
	+		2.7.1.20	Adenosine kinase.	YJR105W	-	-	orf_407				LI0780
		+	2.7.1.21	Thymidine kinase.	-	ECU01_0740i	NCER_100906, NCER_101981	-					Y75_p1211
	+		2.7.1.25	Adenylyl-sulfate kinase.	YKL001C	-	-	-					Y75_p2688
	+		2.7.1.40	Pyruvate kinase.	YAL038W, YOR347C	ECU09_0640	NCER_100383	orf_1103	pc1636	CT332		LI1095	Y75_p1651, Y75_p1830
		+	2.7.1.48	Uridine kinase.	YNR012W	-	-	orf_3078					Y75_p2029
	+		2.7.1.73	Inosine kinase.									Y75_p0464
	+		2.7.2.2	Carbamate kinase.									Y75_p0313, Y75_p0507, Y75_p2807
		+	2.7.4.14	UMP/CMP kinase.	YKL024C	ECU03_1270	NCER_101209	orf_1000	pc0319	CT452	A1G_04215	LI0910	Y75_p0882
		+	2.7.4.22	UMP kinase.					pc1877	CT678	A1G_01120	LI0382	Y75_p0167
	+		2.7.4.3	Adenylate kinase.	YDR226W, YER170W	ECU06_0650	NCER_102036	orf_2554	pc1041	CT128	A1G_05450	LI0317	Y75_p0461
	+	+	2.7.4.6	Nucleoside-diphosphate kinase.	YKL067W	ECU06_1530	NCER_101309	orf_846	pc0366, pc0368	CT500	A1G_00525	LI1121	Y75_p2471
	+		2.7.4.8	Guanylate kinase.	YDR454C	ECU01_1220	NCER_101104	orf_915	pc0662	CT030	A1G_06535	LI0310	Y75_p3526
		+	2.7.4.9	dTMP kinase.	YJR057W	ECU04_1220	NCER_102294	orf_11	pc1073	CT188	A1G_05815	LI0760	Y75_p1068
	+		2.7.6.1	Ribose-phosphate diphosphokinase.	YBL068W, YER099C, YHL011C, YKL181W, YOL061W	-	-	-	pc1595		A1G_00735	LI0736	Y75_p1179
	+		2.7.6.5	GTP diphosphokinase.								LI0170	Y75_p2721
	+		2.7.7.4	Sulfate adenylyltransferase.	YJR010W	-	-	-					Y75_p2689, Y75_p2690
	+		2.7.7.48	RNA-directed RNA polymerase.			NCER_100131	orf_1050, orf_1051
	+		2.7.7.53	ATP adenylyltransferase.	YCL050C, YDR530C	-	-	-
	+	+	2.7.7.6	DNA-directed RNA polymerase.	YBR154C, YDL140C, YDL150W, YDR045C, YDR156W, YDR404C, YGL070C, YHR143W-A, YIL021W, YJL140W, YJL148W, YJR063W, YKL144C, YKR025W, YNL113W, YNL151C, YNL248C, YNR003C, YOL005C, YOR116C, YOR151C, YOR207C, YOR210W, YOR224C, YOR340C, YOR341W, YPR010C, YPR110C, YPR187W, YPR190C	ECU01_0600, ECU03_0290, ECU03_0440, ECU03_0490, ECU04_1400, ECU05_0275, ECU06_0320, ECU06_0600, ECU07_0090, ECU07_0840, ECU07_0960, ECU07_1750, ECU08_0320, ECU08_0650, ECU08_0765, ECU08_1330, ECU10_0210, ECU10_0250, ECU11_0370, ECU11_0590, ECU11_1400	NCER_100041, NCER_100160, NCER_100217, NCER_100268, NCER_100370, NCER_100401, NCER_100585, NCER_100631, NCER_100983, NCER_101022, NCER_101107, NCER_101243, NCER_101277, NCER_101623, NCER_101719, NCER_102232, NCER_102312	orf_1048, orf_1578, orf_1633, orf_1989, orf_2, orf_209, orf_2232, orf_23, orf_271, orf_2710, orf_2761, orf_279, orf_2805, orf_2814, orf_3268, orf_386, orf_463, orf_578, orf_64, orf_720, orf_789, orf_886	pc0433, pc0604, pc0605	CT314, CT315, CT507	A1G_01035	LI0904, LI0905, LI0982	Y75_p3209, Y75_p3210, Y75_p3525, Y75_p3881
	+	+	2.7.7.7	DNA-directed DNA polymerase.	YBL035C, YBR278W, YDL102W, YDR121W, YIR008C, YJR006W, YJR043C, YKL045W, YNL102W, YNL262W, YPR175W	ECU05_0330, ECU05_0990, ECU05_1210, ECU08_0630, ECU09_0430, ECU09_0770, ECU10_1080, ECU10_1210	NCER_100120, NCER_100184, NCER_100595, NCER_101019, NCER_101069, NCER_101366, NCER_102193	orf_1015, orf_1228, orf_1309, orf_133, orf_1422, orf_1475, orf_1665, orf_1699, orf_1738, orf_1751, orf_2014, orf_2324, orf_810	pc0223, pc0236, pc0389, pc0478, pc1072, pc1100, pc1161, pc1705	CT047, CT075, CT187, CT261, CT334, CT493, CT536, CT545	A1G_01210	LI0011, LI0102, LI0150, LI0257, LI0786, LI0916	Y75_p0180, Y75_p0206, Y75_p0457, Y75_p0630, Y75_p1069, Y75_p1818, Y75_p3322, Y75_p3472, Y75_p4142, Y75_p4255
	+	+	2.7.7.8	Polyribonucleotide nucleotidyltransferase.					pc0643	CT842	A1G_03770	LI1006	Y75_p3086
	+	+	3.1.3.5	5'-nucleotidase.	YER037W	ECU05_1170	NCER_101613, NCER_102029	orf_1839, orf_2072	pc0864	CT218		LI0762, LI1171	Y75_p0467, Y75_p2257, Y75_p2682, Y75_p4257
	+	+	3.1.4.16	2',3'-cyclic-nucleotide 2'-phosphodiesterase.									Y75_p4099
	+		3.1.4.17	3',5'-cyclic-nucleotide phosphodiesterase.	YGL248W, YOR360C	-	-	-
	+		3.1.5.1	dGTPase.					pc0465				Y75_p0157
	+		3.1.7.2	Guanosine-3',5'-bis(diphosphate) 3'-diphosphatase.									Y75_p3524
		+	3.2.2.3	Uridine nucleosidase.	YDR400W	-	-	-
	+		3.2.2.4	AMP nucleosidase.					pc1527	CT751			Y75_p1946
	+	+	3.2.2.8	Ribosylpyrimidine nucleosidase.									Y75_p2124
	+		3.5.2.17	Hydroxyisourate hydrolase.									Y75_p1937
		+	3.5.2.2	Dihydropyrimidinase.									Y75_p2806
		+	3.5.2.3	Dihydroorotase.	YLR420W	-	-	-				LI0819	Y75_p1032
	+		3.5.2.5	Allantoinase.	YIR027C	-	-	-					Y75_p0498
	+		3.5.3.19	Transferred entry: 3.5.1.116.	YIR032C	-	-	-					Y75_p0491
	+		3.5.3.4	Allantoicase.	YIR029W
	+		3.5.3.9	Allantoate deiminase.									Y75_p0502
		+	3.5.4.1	Cytosine deaminase.	YPR062W	ECU09_1960	NCER_102475	orf_1668					Y75_p0326
		+	3.5.4.12	dCMP deaminase.	YHR144C*	-	-	orf_1981
		+	3.5.4.13	dCTP deaminase.					pc0958	CT039	A1G_00610		Y75_p2028
	+		3.5.4.2	Adenine deaminase.									Y75_p3509
	+		3.5.4.3	Guanine deaminase.	YDL238C	-	-						Y75_p2816
	+		3.5.4.4	Adenosine deaminase.	YNL141W	-	-	-					Y75_p1599
		+	3.5.4.5	Cytidine deaminase.	YLR245C	-	NCER_101234	-					Y75_p2105
	+		3.5.4.6	AMP deaminase.	YML035C*	-	-	orf_2376
	+		3.6.1.11	Exopolyphosphatase.	YHR201C	ECU05_0460	NCER_101827	orf_249			A1G_02245		Y75_p2455, Y75_p3396
	+		3.6.1.13	ADP-ribose diphosphatase.	YBR111C	-	-	-					Y75_p2960
	+		3.6.1.15	Nucleoside-triphosphate phosphatase.		ECU04_1180, ECU05_0870	NCER_101274	orf_2578, orf_2581
	+	+	3.6.1.19	Nucleoside-triphosphate diphosphatase.	YJR069C	ECU04_1180, ECU05_0870	NCER_101274	orf_2581, orf_2578	pc0085	CT606		LI0679	Y75_p2884
		+	3.6.1.23	dUTP diphosphatase.	YBR252W	ECU06_0430	NCER_100878	orf_2069, orf_2102, orf_894	pc0268	CT292	A1G_03095	LI0088	Y75_p3534
	+		3.6.1.29	Bis(5'-adenosyl)-triphosphatase.	YDR305C	ECU10_0480	NCER_100351	orf_1841
	+		3.6.1.3	Adenosinetriphosphatase.
	+		3.6.1.40	Guanosine-5'-triphosphate,3'-diphosphate diphosphatase.							A1G_02245		Y75_p2455, Y75_p3396
	+		3.6.1.41	Bis(5'-nucleosyl)-tetraphosphatase (symmetrical).									Y75_p0049
	+	+	3.6.1.5	Apyrase.	YER005W	ECU07_1260	NCER_100733	orf_123
	+	+	3.6.1.6	Nucleoside diphosphate phosphatase.
	+	+	3.6.1.8	ATP diphosphatase.									Y75_p2718
	+		4.1.1.21	Phosphoribosylaminoimidazole carboxylase.	YOR128C	-	-	-
		+	4.1.1.23	Orotidine-5'-phosphate decarboxylase.	YEL021W	-	-	-				LI0311	Y75_p1256
	+		4.3.2.2	Adenylosuccinate lyase.	YLR359W	-	-	-				LI0997	Y75_p1101
	+		4.6.1.1	Adenylate cyclase.	YJL005W	ECU06_0960	NCER_102165	orf_3267				LI1110	Y75_p3372
	+		5.4.2.2	Phosphoglucomutase (alpha-D-glucose-1,6-bisphosphate-dependent).	YKL127W, YMR105C, YMR278W	ECU03_0340	-	-				LI0674	Y75_p0667
	+		5.4.2.7	Phosphopentomutase.									Y75_p4267
	+		5.4.99.18	5-(carboxyamino)imidazole ribonucleotide mutase.								LI0922	Y75_p0509
	+		6.3.2.6	Phosphoribosylaminoimidazolesuccinocarboxamide synthase.	YAR015W	-	-	-			A1G_01680	LI0349	Y75_p2429
	+		6.3.3.1	Phosphoribosylformylglycinamidine cyclo-ligase.	YGL234W	-	-	-				LI0296	Y75_p2452
	+		6.3.4.13	Phosphoribosylamine--glycine ligase.	YGL234W	-	-	-				LI0921	Y75_p3191
	+		6.3.4.18	5-(carboxyamino)imidazole ribonucleotide synthase.									Y75_p0508
		+	6.3.4.2	CTP synthase (glutamine hydrolyzing).	YBL039C, YJR103W	ECU11_0480, ECU11_0880	NCER_101402	orf_904	pc0824	CT183	A1G_02970	LI0451	Y75_p2717
	+		6.3.4.4	Adenylosuccinate synthase.	YNL220W	-	-	-				LI0202	Y75_p4063
	+		6.3.5.2	GMP synthase (glutamine-hydrolyzing).	YMR217W	-	-	-				LI0590	Y75_p2460
	+		6.3.5.3	Phosphoribosylformylglycinamidine synthase.	YGR061C	-	-	-				LI0450, LI0516	Y75_p2510
		+	6.3.5.5	Carbamoyl-phosphate synthase (glutamine-hydrolyzing).	YJL130C, YJR109C, YOR303W	-	-	-				LI0939, LI0990	Y75_p0032, Y75_p0033
