# Supplementary material for: Plasma Membrane-Located Purine Nucleotide Transport Proteins Are Key Components for Host Exploitation by Microsporidian Intracellular Parasites
Source: PLoS Pathog. 2014 Dec 4;10(12):e1004547. doi: 10.1371/journal.ppat.1004547 (PMC4256464; doi:10.1371/journal.ppat.1004547)
Supplement: Text S1 — Additional supplementary tables S2 to S4. Table S2. Source and accession numbers for sequences used in the tree diagram (Fig. 2) in main text. Table S3. Sequences of the peptides and recombinant proteins used to generate antibodies. Table S4. Sequences of primers used in the study. (XLSX) [file ppat.1004547.s004.xlsx]

## Sheet: Table S2
Table S2. Source and accession numbers for sequences used in the Figure 2 tree diagram in the main text and Figure S1.
organism	UniProt ID	Alternative accession / locus tag	ID used in alignment Figure S1	comment
Chlamydia trachomatis D/UW-3/CX	O84068		CtrNTT1
Chlamydia trachomatis D/UW-3/CX	O84502		CtrNTT2
Protochlamydia amoebophila UWE25	Q70GF7		PamNTT1
Protochlamydia amoebophila UWE25	Q6MEN4		PamNTT2
Protochlamydia amoebophila UWE25	Q6MEN5		PamNTT3
Protochlamydia amoebophila UWE25	Q6MDZ0		PamNTT4	not in tree
Protochlamydia amoebophila UWE25	Q6MBI2		PamNTT5
Simkania negevensis ATCC VR-147	F8L6N5		SnegNTT1
Simkania negevensis ATCC VR-147	F8L654		SnegNTT2
Simkania negevensis ATCC VR-147	F8L8P0		SnegNTT3
Simkania negevensis ATCC VR-147	F8L8H6		SnegNTT4	not in tree
Rickettsia rickettsii Sheila Smith	A8GTI1		RrickNTT1
Rickettsia rickettsii Sheila Smith	A8GS99		RrickNTT2
Rickettsia rickettsii Sheila Smith	A8GQL4		RrickNTT3
Rickettsia rickettsii Sheila Smith	A8GRV5		RrickNTT4
Rickettsia rickettsii Sheila Smith	A8GSF7		RrickNTT5
Caedibacter caryophilus	Q842J1		CcarNTT1
Candidatus Liberibacter asiaticus psy62	C6XHQ3		LasNTT1
Lawsonia intracellularis PHE/MN1-00	Q1MSG2		LintNTT1
Encephalitozoon cuniculi GB-M1	Q8SUF9		EcunNTT2
Encephalitozoon cuniculi GB-M1	Q8SUG0		EcunNTT3
Encephalitozoon cuniculi GB-M1	Q8SRA2		EcunNTT1
Encephalitozoon cuniculi GB-M1	Q8SUG7		EcunNTT4
Trachipleistophora hominis	L7JRV4		ThomNTT1
Trachipleistophora hominis	L7JXU1		ThomNTT2
Trachipleistophora hominis	L7JTX7		ThomNTT3
Trachipleistophora hominis	L7JS26		ThomNTT4
Chlamydia muridarum Nigg	Q9PKX5
Chlamydia muridarum Nigg	Q9PJP6
Chlamydophila pneumoniae AR39	Q9Z8J2
Chlamydophila pneumoniae AR39	Q9Z7U0
Waddlia chondrophila (strain ATCC VR-1470 / WSU 86-1044)	Q2TKJ3
Waddlia chondrophila (strain ATCC VR-1470 / WSU 86-1044)	D6YSH7
Waddlia chondrophila (strain ATCC VR-1470 / WSU 86-1044)	D6YSJ7
Waddlia chondrophila (strain ATCC VR-1470 / WSU 86-1044)	D6YSJ8
Waddlia chondrophila (strain ATCC VR-1470 / WSU 86-1044)	D6YTX8
Rickettsia prowazekii Madrid E	O05962
Rickettsia prowazekii Madrid E	P19568
Rickettsia prowazekii Madrid E	Q9ZD67
Rickettsia prowazekii Madrid E	Q9ZD47
Rickettsia prowazekii Madrid E	Q9ZDF2
Orienta tsutsugamushi Boryong	A5CES7
Orienta tsutsugamushi Boryong	A5CDU3
Orienta tsutsugamushi Boryong	A5CCY4
Orienta tsutsugamushi Boryong	A5CCG3
Orienta tsutsugamushi Boryong	A5CCG2
Antonospora locustae		ORF1695		sequence obtained from the Antonospora genome database (http://forest.mbl.edu/cgi-bin/site/antonospora01; Antonospora locustae Genome Project, Marine Biological Laboratory at Woods Hole, funded by NSF award number 0135272)
Antonospora locustae		ORF1693		sequence obtained from the Antonospora genome database (http://forest.mbl.edu/cgi-bin/site/antonospora01; Antonospora locustae Genome Project, Marine Biological Laboratory at Woods Hole, funded by NSF award number 0135272)
Antonospora locustae		ORF1694		sequence obtained from the Antonospora genome database (http://forest.mbl.edu/cgi-bin/site/antonospora01; Antonospora locustae Genome Project, Marine Biological Laboratory at Woods Hole, funded by NSF award number 0135272)
Nosema ceranae (strain BRL01)	C4V9P6
Nosema ceranae (strain BRL01)	C4V786
Nosema ceranae (strain BRL01)	C4V6W4
Nosema ceranae (strain BRL01)	C4V7C9
Encephalitozoon intestinalis ATCC 50506	E0S9I9
Encephalitozoon intestinalis ATCC 50506	E0S8U5
Encephalitozoon intestinalis ATCC 50506	E0S9I7
Encephalitozoon intestinalis ATCC 50506	E0S9H9
Encephalitozoon hellem ATCC 50504	I6TW61
Encephalitozoon hellem ATCC 50504	I6TLH8
Encephalitozoon hellem ATCC 50504	I6TX50
Encephalitozoon hellem ATCC 50504	I6TLI9
Encephalitozoon romalea SJ-2008	I6ZJW0
Encephalitozoon romalea SJ-2008	I7ATP3
Encephalitozoon romalea SJ-2008	I7AGG2
Encephalitozoon romalea SJ-2008	I7ATQ0
Nematocida parisii ERTm1	I3EQ09
Nematocida parisii ERTm1	I3ENL3
Nematocida sp ERTm2	H8ZB94
Nematocida sp ERTm2	H8ZD08
Nematocida parisii ERTm3	I3EIC7
Nematocida parisii ERTm3	I3EDM5
Vavraia culiculis floridensis	L2GXM8
Vavraia culiculis floridensis	L2GXV2
Vavraia culiculis floridensis	L2GWX7
Vavraia culiculis floridensis	L2GW88
Vittaforma corneae ATCC 50505	L2GQ20
Vittaforma corneae ATCC 50505	L2GNK2
Spraguea lophii (strain 42_110)	S7WBK9
Spraguea lophii (strain 42_110)	S7XTF1
Spraguea lophii (strain 42_110)	S7XJG3
Spraguea lophii (strain 42_110)	S7XKW6
Spraguea lophii (strain 42_110)	S7XUY2
Spraguea lophii (strain 42_110)	S7WCH8
Nosema bombycis (strain CQ1 / CVCC 102059)	R0KQL6
Nosema bombycis (strain CQ1 / CVCC 102059)	R0M797
Nosema bombycis (strain CQ1 / CVCC 102059)	R0KR65
Nosema apis BRL 01	T0L6K2
Nosema apis BRL 01	T0KXM9
Nosema apis BRL 01	T0MCF9
Nosema apis BRL 01	T0KZY4
Rozella allomycis		PRJNA81749	Extracted from the genome sequence of Rozella allomyces

## Sheet: Table S3
Table S4. Sequences of the peptides and recombinant proteins used to generate antibodies.
protein	peptide	sequence
NTT1	1	(NH2-) CRELRRDMREEASE (-CONH2)
NTT1	2	(NH2-) CETPEDDYDSVRDRS (-CONH2)
NTT1	epitope-gene synthesis	MKRRIHMAKPGTFFDSFLSIKKYLNRELRRDMREEASEGAASSLNTSISSNEKKKFYFKKMWLCRKWLSKYSIQRKKRLDVNEFLVADLIADRKTVESGRTGSLQRSNVVLHVETPEDDYDSVRDRSLESGVYTKAKKTFKHVTSSVIKSTKGVDNDGFQFVSRAFQSLKSDKNVDLRRCKNTRYLVKRYYEL
NTT2	1	(NH2-) CRDTATKHKVRSKEH (-CONH2)
NTT2	2	(NH2-) CQSEVAKREKKST (-CONH2)
NTT2	epitope-gene synthesis	MNVRDSEANNPNLPSAEEIEQIASTRYTGLCSIYKVAPAEDRQKMSVRMKNETREYIEPSKFITIDLLSNCVIPVQICRDTATKHKVRSKEHVGFVEGLYKSCQSEVAKREKKSTESSVLANKTGLAGENLSPVNTFMSRLSASPEELTGKKKYNKSVERDEWVDMNFKAKDK
NTT3	1	(NH2-) CDFLSDGKSLYKRVD (-CONH2)
NTT3	2	(NH2-) CELDDQFKIRVDNSDES (-CONH2)
NTT3	epitope-gene synthesis	MSVPCLESSALTNSSSAVLSNNPSARNNKSFTTRRQLRQYTIRQDADSFYINDFLSKSTQQECAAELDDQFKIRVDNSDESVSLTTMGVICGMNGSTSEAVSSSVTRTTRAGIEGLSLSFINRKTSFLNDADFIFFKDHKNARYLCLRYMNDVYTG
NTT4	1	(NH2-) CRRAGRFGIYRVSKVED (-CONH2)
NTT4	2	(NH2-) CEGEEQKRTKKVK (-CONH2)
NTT4	epitope-gene synthesis	MPNQNDLAHEIRTLTENEVEQQAVRRAGRFGIYRVSKVEDSKQKCLIFSSNKRQDTIESSNFNATDDFSRKILGRVLYTI EGEEQKRTKKVKLSFTEGIKSSLKIVSMATKQDTGNHVLLKSNTGRDGENIPPINMMLKSEVSDDTRRKKYEESVKLRKN VDIDLFKGTKKMFSDDEDEPITAS

## Sheet: Table S4
Table S3. Sequences of primers used in this study.
Primer	sequence 5'-3'	restriction site
NTT1_forward	GGCGCGCTCGAGATGAAAAGGCGCATTCATATGG	XhoI
NTT1_reverse	CCCGGGGCTCAGCTTAGAATAGCTCATAGTATCG	Bpu1102I
NTT2_forward	GGCGCGCATATGAATGTCCGTGATTCTGAAGC	NdeI
NTT2_reverse	GGGCCCGGATCCTTATTTATCCTTCGCCTTAAAG	BamHI
NTT3_forward	GGCGCGCTCGAGATGTCAGTTCCTTGTTTAGAGTC	XhoI
NTT3_reverse	GGGCCCGCTCAGCTCAACCTGTATAAACGTCGTTC	Bpu1102I
NTT4_forward	GGCGCGCTCGAGATGCCAAATCAAAATGATTTAGC	XhoI
NTT4_reverse	GGGCCCGCTCAGCTCAACTTGCTGTAATAGGCTC	Bpu1102I
